# Supplementary material for: Postnatal Brain Trajectories and Maternal Intelligence Predict Childhood Outcomes in Complex CHD
Source: J Clin Med. 2024 May 15;13(10):2922. doi: 10.3390/jcm13102922 (PMC11121951; doi:10.3390/jcm13102922)
Supplement: Supplementary file 1 [file jcm-13-02922-s001.zip]

Archive with 1 entries (1 files):
- jcm-2957802-supplementary.pdf
